# Supplementary material for: Finding haplotypic signatures in proteins
Source: Gigascience. 2023 Oct 31;12:giad093. doi: 10.1093/gigascience/giad093 (PMC10622322; doi:10.1093/gigascience/giad093)
Supplement: giad093_Supplemental_Tables [file giad093_supplemental_tables.zip]

Archive with 2 entries (2 files):
- Vasicek_SupTable1.ods
- Vasicek_SupTable2.ods
