# Supplementary material for: Finding haplotypic signatures in proteins
Source: Gigascience. 2023 Oct 31;12:giad093. doi: 10.1093/gigascience/giad093 (PMC10622322; doi:10.1093/gigascience/giad093)
Supplement: giad093_Supplemental_Tables [file giad093_supplemental_tables.zip › Vasicek_SupTable1.ods]

## Sheet: Sheet1
Sequence	RT error	Spectra angular similarity	q-value	Posterior error prob.
VLWLDEIQQAVDEANVDEDR	320.75	0.786	0.000113	0.000088
VLWLDEIQQAVDEANVDEDR	417.39	0.8	0.000113	0.000109
VLWLDEIQQAVDEANVDEDR	320.75	0.795	0.000113	0.000126
VLWLDEIQQAVDEANVDEDR	394.89	0.793	0.000129	0.000161
VLWLDEIQQAVDEANVDEDRAK	425.21	0.843	0.00015	0.000173
VLWLDEIQQAVDEANVDEDR	320.75	0.741	0.00015	0.000174
VLWLDEIQQAVDEANVDEDRAK	620.04	0.9	0.000158	0.000179
VLWLDEIQQAVDEANVDEDR	394.89	0.794	0.000168	0.000196
VLWLDEIQQAVDEANVDEDRAK	425.21	0.829	0.00017	0.000198
VLWLDEIQQAVDEANVDEDRAK	620.04	0.876	0.000171	0.000213
VLWLDEIQQAVDEANVDEDRAK	407.3	0.835	0.000176	0.000232
VLWLDEIQQAVDEANVDEDR	417.39	0.778	0.000179	0.000266
VLWLDEIQQAVDEANVDEDRAK	428.68	0.688	0.000179	0.000268
VLWLDEIQQAVDEANVDEDR	430.84	0.752	0.000179	0.000268
VLWLDEIQQAVDEANVDEDRAK	598.31	0.856	0.000179	0.00027
VLWLDEIQQAVDEANVDEDR	417.39	0.802	0.000179	0.000289
VLWLDEIQQAVDEANVDEDR	320.75	0.732	0.000179	0.000297
VLWLDEIQQAVDEANVDEDRAK	425.21	0.669	0.000215	0.000398
VLWLDEIQQAVDEANVDEDR	394.89	0.788	0.000223	0.000411
VLWLDEIQQAVDEANVDEDRAK	620.04	0.739	0.000252	0.000519
VLWLDEIQQAVDEANVDEDRAK	620.04	0.713	0.000335	0.000758
VLWLDEIQQAVDEANVDEDR	430.84	0.807	0.000345	0.000812
VLWLDEIQQAVDEANVDEDR	320.75	0.772	0.000704	0.002311
