# Supplementary material for: Finding haplotypic signatures in proteins
Source: Gigascience. 2023 Oct 31;12:giad093. doi: 10.1093/gigascience/giad093 (PMC10622322; doi:10.1093/gigascience/giad093)
Supplement: giad093_Supplemental_Tables [file giad093_supplemental_tables.zip › Vasicek_SupTable2.ods]

## Sheet: Sheet1
Parameter	Value
Precursor tolerance	10 ppm
Fragment ion m/z tolerance	10 ppm
Fixed modifications	Carbamidomethylation of C
Variable modifications	Oxidation of M
Max. missed cleavage sites	2
Enzyme	Trypsin
Min. precursor charge	2
Max. precursor charge	4
Min. peptide length	8
Max. peptide length	40
Min. precursor mass	500
Min. fragment m/z	200
Min. peaks per spectrum	5
